# Supplementary material for: Small Airway Disease in Pulmonary Hypertension—Additional Diagnostic Value of Multiple Breath Washout and Impulse Oscillometry
Source: J Clin Med. 2018 Dec 9;7(12):532. doi: 10.3390/jcm7120532 (PMC6306708; doi:10.3390/jcm7120532)
Supplement: Supplementary file 1 [file jcm-07-00532-s001.zip]

Archive with 1 entries (1 files):
- jcm-398542-SI.pdf
